# Supplementary material for: The moderating and mediating effects of personality on the association between morningness and well-being
Source: PeerJ. 2023 Aug 11;11:e15861. doi: 10.7717/peerj.15861 (PMC10424666; doi:10.7717/peerj.15861)
Supplement: Supplemental Information 1 [file peerj-11-15861-s001.xlsx]

## Sheet: raw data_TCI_wellbeing
ID	sex	age	NS	HA	RD	PS	SD	CO	ST	CSM1	CSM2	CSM3	CSM4	CSM5	CSM6	CSM7	CSM8	CSM9	CSM10	CSM11	CSM12	CSM13	CSM	SWLS1	SWLS2	SWLS3	SWLS4	SWLS5	SWLS
1	2	21	41	18	44	50	52	74	32	1	2	1	3	2	2	2	3	1	1	1	3	2	24	6	6	7	6	4	29
2	2	20	17	41	43	46	54	57	13	2	3	2	3	2	2	4	3	3	2	2	2	3	33	3	6	6	6	4	25
3	2	20	41	43	53	46	38	49	46	3	3	3	3	3	2	3	2	3	2	3	4	4	38	4	4	4	5	4	21
4	2	20	17	48	38	43	50	62	20	3	3	2	3	2	3	3	3	3	2	2	3	4	36	4	5	5	5	5	24
5	2	20	41	45	51	43	45	51	36	2	2	2	2	2	2	2	3	1	1	1	3	2	25	4	5	5	4	3	21
6	1	24	34	32	41	47	43	62	16	4	3	1	2	2	2	1	2	1	2	1	3	1	25	2	2	2	4	2	12
7	2	21	24	43	34	63	58	66	19	3	3	3	3	3	3	2	3	3	3	3	4	3	39	6	6	6	7	4	29
8	2	21	43	60	48	43	34	60	18	1	2	2	1	1	2	3	2	1	1	2	1	1	20	4	2	2	4	1	13
10	2	21	32	45	48	36	38	57	26	2	2	2	2	2	2	2	3	2	1	2	2	3	27	2	4	5	5	3	19
11	2	21	23	54	48	33	38	66	25	2	4	4	3	3	3	2	3	3	2	3	4	3	39	5	7	6	6	7	31
12	2	22	35	50	63	55	51	56	41	3	3	2	3	3	3	1	3	2	1	2	3	2	31	5	4	5	6	6	26
13	2	22	33	51	51	36	49	59	17	2	1	4	4	3	2	1	3	3	1	3	4	2	33	2	3	4	4	3	16
14	2	21	31	16	49	33	66	50	11	2	1	3	4	4	1	4	2	1	1	1	4	1	29	1	1	4	4	1	11
15	2	21	31	21	36	32	66	62	12	1	1	4	3	3	3	1	2	1	1	2	4	2	28	5	5	6	7	7	30
18	2	21	15	38	36	38	51	65	28	3	3	1	3	2	3	3	2	2	1	2	3	4	32	3	3	5	4	3	18
19	2	22	32	39	61	31	51	66	39	4	2	2	2	2	2	2	3	2	2	3	4	2	32	4	4	5	4	3	20
20	2	22	31	34	29	56	57	46	23	2	2	2	2	3	3	1	2	1	1	2	2	2	25	3	6	3	4	2	18
21	2	21	29	36	56	37	40	65	19	1	1	2	2	3	3	2	3	3	1	1	2	2	26	4	4	4	3	4	19
22	2	24	35	46	55	41	50	53	39	3	2	2	2	2	3	3	3	2	2	2	3	2	31	3	4	3	5	4	19
23	2	21	32	45	37	34	31	70	13	3	3	4	3	2	3	3	3	4	2	3	4	4	41	2	2	4	3	2	13
24	2	21	32	40	57	57	64	70	53	3	2	4	2	3	4	2	3	3	2	2	4	2	36	3	3	4	4	5	19
25	2	20	31	32	54	42	60	57	29	1	1	1	2	2	2	1	2	1	2	1	3	2	21	5	6	6	5	6	28
26	2	20	26	57	50	30	33	41	18	1	2	2	3	3	3	2	1	2	1	1	4	2	27	1	4	2	4	2	13
27	1	21	39	30	46	54	43	58	13	4	2	2	3	3	4	2	2	2	2	3	3	2	34	3	3	3	2	1	12
28	2	20	33	36	59	42	45	60	20	1	1	1	3	2	1	2	1	2	1	1	3	2	21	2	5	4	6	3	20
30	2	19	48	65	55	32	35	41	15	3	1	3	3	4	3	3	2	3	2	1	3	3	34	2	2	1	2	2	9
31	2	20	34	29	47	49	53	67	54	4	3	2	2	3	4	2	3	3	2	3	2	1	34	6	7	5	7	7	32
32	1	26	42	38	45	48	44	49	45	5	3	2	3	3	4	3	3	4	4	3	4	3	44	5	5	6	6	5	27
34	2	19	27	62	17	34	31	59	24	3	3	4	3	3	4	2	3	3	2	3	4	3	40	6	6	5	4	3	24
35	2	20	36	23	55	38	43	77	53	1	1	3	2	2	2	1	3	1	2	2	4	2	26	4	4	3	3	1	15
36	2	19	38	42	46	38	54	53	20	3	3	3	3	3	3	4	3	3	1	3	3	4	39	5	5	5	5	5	25
37	2	19	30	44	49	38	47	46	17	1	1	2	2	3	1	1	2	1	1	1	2	2	20	5	5	5	5	5	25
38	2	20	53	57	43	52	31	62	36	3	1	2	2	2	2	2	3	2	2	2	3	2	28	4	6	5	5	2	22
39	1	26	28	49	22	24	42	43	6	2	1	2	2	2	1	1	2	1	1	2	3	2	22	3	3	2	2	1	11
40	1	23	40	45	37	58	41	56	16	3	1	3	2	3	3	3	1	2	1	3	3	2	30	4	4	3	2	1	14
41	1	20	59	50	64	30	36	52	18	3	1	3	2	1	2	1	2	1	1	1	2	1	21	5	4	3	5	2	19
42	2	20	25	33	51	54	61	73	27	3	2	3	3	3	4	2	2	3	2	3	3	3	36	4	4	3	4	5	20
43	1	19	52	49	63	34	34	50	14	4	1	3	2	1	2	2	4	3	2	2	3	3	32	5	4	4	4	3	20
44	2	20	36	56	45	41	22	75	39	3	3	1	2	2	4	2	3	3	2	3	2	2	32	4	4	3	5	3	19
45	2	20	36	40	52	41	45	61	8	2	1	2	3	2	2	1	2	1	1	2	3	2	24	4	4	5	4	4	21
46	1	20	42	25	42	49	54	65	31	3	4	4	3	3	4	2	1	2	1	3	3	2	35	6	6	6	6	6	30
47	2	20	34	57	58	46	48	54	12	1	2	2	2	2	2	2	3	2	2	2	1	1	24	5	5	6	5	2	23
48	1	20	45	44	64	44	54	71	18	1	1	2	2	3	2	1	1	2	1	2	3	1	22	4	5	6	7	4	26
49	2	22	46	51	48	37	31	42	35	1	1	2	2	2	4	1	2	2	1	2	3	2	25	2	3	2	4	3	14
50	1	23	44	37	37	56	52	47	20	4	3	3	2	2	4	2	4	3	2	1	3	3	36	6	6	6	6	7	31
52	2	20	38	40	35	57	60	75	44	4	3	2	3	3	3	3	3	4	3	4	4	3	42	5	6	6	5	6	28
53	2	21	32	20	64	42	54	59	4	2	2	2	3	3	2	2	3	2	1	3	3	2	30	4	5	7	6	7	29
54	2	20	23	44	59	33	42	63	10	2	4	4	3	3	3	3	2	3	3	3	4	4	41	4	6	5	5	4	24
55	2	24	24	46	37	48	40	59	23	1	1	1	3	2	2	2	2	1	1	1	2	1	20	4	5	4	6	6	25
56	2	20	22	56	65	48	43	55	26	2	3	2	3	3	3	3	4	4	2	3	4	4	40	5	5	5	5	3	23
57	2	21	45	46	52	29	36	58	12	1	1	2	2	2	4	2	2	1	1	3	3	1	25	1	2	1	2	1	7
58	2	20	47	20	54	66	64	63	36	4	2	2	3	3	3	3	2	3	3	3	3	2	36	6	5	6	7	7	31
59	2	23	21	37	49	31	45	54	17	3	3	2	3	3	2	2	3	1	1	3	4	1	31	3	4	3	3	2	15
60	2	20	46	48	43	38	45	46	38	2	2	2	2	3	3	2	3	3	2	2	3	2	31	3	5	5	5	5	23
61	2	21	47	45	48	34	38	59	17	2	2	2	2	2	2	3	2	1	2	2	4	1	27	5	3	5	3	3	19
62	2	21	33	35	39	39	47	44	23	3	2	4	3	3	4	2	2	3	3	4	3	2	38	4	4	5	7	2	22
63	2	20	52	35	40	41	49	58	22	2	1	1	2	2	3	2	3	2	1	2	3	2	26	3	3	6	4	3	19
64	2	18	28	38	54	50	43	71	13	2	2	2	3	4	3	2	2	2	2	3	3	2	32	3	4	5	4	4	20
65	1	21	37	25	35	38	50	60	17	5	1	2	2	2	4	1	1	1	1	1	4	1	26	2	4	5	6	3	20
66	2	22	32	26	53	70	68	69	21	3	3	3	3	3	4	3	4	3	3	4	4	3	43	5	6	5	5	6	27
67	2	19	42	34	28	47	51	43	25	4	2	1	2	2	3	3	3	2	2	3	2	2	31	2	3	5	3	1	14
68	2	21	38	44	40	46	49	54	36	2	1	2	3	3	3	1	3	3	2	2	3	4	32	5	5	6	6	5	27
69	2	19	35	63	65	21	20	46	48	1	2	2	2	3	3	2	3	2	1	3	3	4	31	2	4	4	2	1	13
70	2	20	32	52	38	43	41	55	13	2	1	2	2	2	2	1	3	1	2	3	3	1	25	3	3	4	3	3	16
71	2	20	44	55	26	43	41	38	18	1	1	1	1	2	1	1	3	1	1	1	2	2	18	4	5	5	4	3	21
72	2	21	48	29	29	53	45	34	10	3	2	3	3	3	4	2	3	3	2	3	4	2	37	3	3	3	5	3	17
73	2	20	37	54	44	41	31	60	22	3	1	2	3	3	2	2	3	1	1	2	4	2	29	5	4	4	3	1	17
74	1	23	35	42	49	27	40	63	19	4	2	3	3	2	3	3	2	2	1	3	3	2	33	3	4	3	4	3	17
75	2	22	26	48	40	48	46	63	12	2	2	2	2	2	2	2	3	2	2	3	4	2	30	2	4	3	3	2	14
76	1	23	33	40	32	42	49	70	20	3	2	3	3	3	3	3	3	2	2	3	3	2	35	5	6	6	5	4	26
77	2	22	62	24	69	53	53	71	50	2	2	2	2	2	4	3	1	2	1	1	3	2	27	5	6	4	5	1	21
78	2	22	43	51	45	37	37	54	13	2	1	3	3	2	3	2	3	2	1	2	4	2	30	4	6	5	4	5	24
79	2	22	41	44	44	35	47	63	10	3	2	2	3	2	1	1	3	2	2	1	4	2	28	2	6	3	2	1	14
80	1	25	43	60	31	39	21	73	24	1	1	3	3	3	3	1	4	2	2	3	4	2	32	1	3	3	4	2	13
81	1	19	56	25	54	45	50	52	19	1	1	2	4	3	2	2	2	2	2	3	4	2	30	4	6	6	7	7	30
82	2	20	22	40	31	46	51	52	8	3	3	4	4	4	3	3	3	4	3	3	4	3	44	5	5	5	4	5	24
83	2	22	20	24	67	35	62	67	36	1	2	3	3	3	1	2	2	1	1	1	3	1	24	4	5	5	5	6	25
84	2	24	50	22	66	58	45	48	16	3	2	2	4	3	4	3	3	4	2	2	4	3	39	4	3	3	6	5	21
85	2	20	48	31	58	53	40	70	36	1	1	1	3	2	2	1	3	1	1	1	3	2	22	5	4	5	5	1	20
86	1	25	48	41	51	57	43	56	23	3	3	4	3	3	2	1	2	2	2	4	4	2	35	5	6	6	6	6	29
88	2	20	47	61	75	53	36	61	17	1	1	4	3	3	2	1	3	1	1	1	4	1	26	3	6	2	4	4	19
89	2	20	22	24	55	51	62	77	41	3	2	4	4	3	4	2	2	4	1	3	3	3	38	5	5	5	5	5	25
90	2	21	35	38	45	45	38	71	41	4	3	2	3	3	3	2	3	2	3	3	3	3	37	4	3	4	4	2	17
91	1	18	52	27	59	45	49	57	29	1	2	1	2	2	3	1	2	2	1	2	3	2	24	7	7	7	7	7	35
92	1	19	43	30	65	39	49	66	16	4	2	4	4	3	4	3	3	3	2	3	4	4	43	6	5	6	6	6	29
93	2	20	46	56	55	37	18	37	35	1	1	1	3	3	1	1	2	1	1	1	4	2	22	1	1	1	1	1	5
94	2	18	55	19	58	40	49	62	9	1	1	1	1	2	2	2	2	2	1	1	4	2	22	5	3	5	5	5	23
95	1	19	24	36	43	24	52	59	1	2	1	1	2		3	2	2	1	1	2	2	2	21	2	2	4	4	3	15
96	2	19	42	41	40	43	37	48	13	3	1	2	3	3	4	4	4	3	2	2	4	3	38	3	3	4	4	2	16
97	1	19	54	41	34	47	60	59	22	1	1	2	2	2	1	1	1	1	1	2	3	2	20	6	4	5	6	6	27
98	1	18	39	32	29	31	49	52	10	1	1	3	2	3	3	2	2	2	2	3	2	2	28	5	5	4	4	3	21
99	1	18	36	46	44	54	38	78	14	4	3	3	3	3	2	3	3	3	3	3	3	3	39	5	7	6	3	4	25
100	1	23	35	54	39	25	34	51	17	2	1	2	2	2	2	1	1	1	2	1	2	1	20	2	3	1	1	1	8
101	2	18	36	48	50	29	40	45	16	1	1	2	2	2	3	2	2	4	1	2	3	4	29	3	4	4	4	2	17
102	1	19	44	41	45	48	42	59	17	3	2	3	3	3	3	1	3	2	1	3	3	2	32	5	6	4	4	3	22
103	1	19	33	53	42	34	37	48	21	3	1	2	2	2	3	2	3	2	1	2	2	1	26	2	3	4	3	4	16
104	2	19	43	47	47	31	28	51	23	3	2	2	2	2	2	2	2	2	1	1	1	2	24	2	2	1	3	1	9
105	2	18	32	61	44	41	32	56	17	1	1	1	2	2	2	2	3	1	1	2	2	2	22	2	4	4	2	1	13
106	2	19	62	28	13	43	63	44	37	1	1	2	3	2	4	1	2	2	1	2	3	1	25	3	5	6	6	5	25
107	1	19	51	54	60	26	23	43	15	3	1	2	2	3	4	1	3	2	2	3	4	1	31	1	4	1	1	1	8
108	2	19	55	57	33	55	38	65	43	2	1	2	3	2	3	2	2	2	1	2	3	3	28	4	3	4	4	5	20
109	2	18	32	38	57	48	62	72	19	3	3	2	2	2	4	3	3	3	3	3	3	3	37	5	6	6	5	4	26
110	1	19	51	52	55	44	45	56	21	2	1	2	3	3	3	2	3	3	2	2	4	2	32	5	4	6	5	4	24
111	1	19	27	24	16	12	60	40	4	4	3	4	4	4	4	3	3	4	3	4	4	3	47	7	7	7	7	7	35
112	2	20	51	52	41	25	25	42	19	1	1	1	1	1	1	2	2	1	1	1	2	1	16	2	5	3	6	2	18
113	1	19	38	19	49	44	58	74	24	1	1	3	2	3	3	2	3	1	2	3	3	2	29	5	7	7	7	6	32
114	2	19	31	33	43	28	54	63	43	3	3	4	4	3	3	3	4	4	1	3	4	4	43	4	1	5	7	7	24
115	2	19	31	37	37	27	49	58	31	3	2	2	3	2	2	3	3	3	2	2	4	1	32	4	4	4	4	4	20
116	2	18	49	38	39	63	51	50	22	4	3	4	3	3	4	1	3	3	3	4	4	3	42	6	5	6	4	3	24
117	2	19	39	65	59	27	19	53	10	1	1	1	1	1	2	1	2	2	1	2	2	2	19	2	1	3	4	2	12
118	2	19	45	43	62	40	37	74	31	2	3	1	2	2	3	3	2	3	1	2	2	4	30	3	2	6	5	6	22
119	1	18	47	47	53	38	33	71	35	5	1	4	1	2	2	1	1	1	1	2	2	1	24	5	4	4	2	3	18
120	2	20	61	39	59	42	35	68	44	2	2	3	2	2	2	3	2	3	1	2	2	2	28	2	3	4	4	2	15
121	2	19	46	43	39	41	49	45	34	1	1	2	2	2	2	1	3	2	1	1	3	2	23	5	5	5	5	4	24
122	2	18	34	52	42	39	39	53	14	3	2	3	2	1	4	2	3	2	2	1	2	2	29	2	2	3	4	1	12
124	2	20	28	23	44	50	64	66	33	3	2	3	3	3	3	2	3	2	2	3	4	3	36	5	6	6	7	4	28
125	2	21	34	53	44	24	24	47	20	3	2	2	2	2	2	2	2	1	1	1	1	2	23	4	3	3	3	1	14
126	2	21	51	40	58	40	41	48	22	2	1	2	2	2	2	1	3	2	1	3	2	2	25	4	4	3	5	2	18
127	2	20	32	45	41	48	49	52	28	3	3	2	2	2	3	3	3	2	1	2	3	2	31	5	5	6	5	4	25
128	2	20	19	50	30	27	47	59	5	3	3	2	3	3	3	3	3	3	2	2	4	4	38	5	3	5	5	3	21
129	2	21	37	35	50	61	56	55	53	2	1	3	3	3	3	2	3	2	1	3	3	2	31	5	5	5	5	4	24
130	2	20	23	53	54	47	51	60	17	2	1	2	2	2	3	2	2	1	2	1	2	2	24	5	5	6	3	4	23
131	2	21	39	34	49	51	53	60	37	3	2	4	3	4	3	3	4	3	2	3	4	3	41	5	7	6	5	5	28
132	2	21	6	53	44	57	48	81	19	2	3	2	3	3	3	3	3	3	2	2	3	4	36	4	3	4	4	2	17
134	2	21	23	30	51	42	54	67	21	1	1	2	3	2	4	2	3	2	1	3	4	2	30	4	3	6	5	4	22
135	1	19	66	49	20	34	34	49	28	1	1	1	2	1	2	1	2	1	1	1	2	1	17	2	6	2	5	3	18
136	2	20	33	55	48	36	34	48	16	2	1	3	2	2	3	3	3	3	2	3	4	4	35	5	3	5	4	3	20
137	1	23	41	42	56	43	47	55	29	2	1	2	3	2	4	2	2	2	2	2	3	2	29	4	2	5	5	4	20
138	2	20	37	68	42	50	29	41	21	3	3		3	3	3	2	3	2	2	3	3	4	34	1	2	2	2	1	8
139	1	19	32	38	42	32	44	51	14	4	2	2	2	3	4	2	4	2	2	2	3	2	34	4	4	4	4	4	20
140	2	20	31	47	61	35	28	75	17	3	2	4	3	3	3	3	4	3	3	3	4	2	40	3	3	3	3	2	14
141	2	19	34	53	50	52	46	63	36	2	3	3	3	3	3	4	2	3	3	3	3	4	39	5	5	5	5	3	23
142	2	20	32	41	40	35	41	48	29	2	1	2	3	3	4	2	2	2	1	3	3	1	29	6	7	6	6	5	30
143	2	19	43	38	46	45	40	53	20	3	3	1	4	4	4	2	4	2	2	1	4	3	37	1	1	1	2	1	6
145	2	19	30	38	52	34	46	47	10	3	3	2	3	3	2	3	3	3	2	1	3	4	35	2	3	2	4	2	13
146	2	22	43	34	59	53	56	56	23	3	2	2	3	3	2	3	3	3	1	2	4	3	34	4	5	5	5	5	24
147	2	21	41	36	25	47	52	37	21	1	1	4	2	2	3	1	1	2	1	3	3	1	25	2	2	4	6	3	17
148	2	19	19	46	70	34	48	70	9	2	2	1	2	2	2	3	2	2	1	1	4	2	26	3	4	5	5	3	20
149	2	19	23	46	41	43	31	76	51	2	3	2	3	3	2	4	2	2	2	2	3	2	32	4	5	6	3	2	20
150	1	18	41	38	62	60	28	77	17	4	3	4	3	3	4	2	3	4	2	3	3	4	42	7	4	3	7	1	22
151	2	22	42	16	56	60	62	65	26	1	1	4	3	4	4	1	2	2	1	3	4	2	32	6	7	7	6	6	32
152	1	21	34	48	44	32	45	48	7	3	5	1	3	2	2	1	3	1	2	2	1	3	29	5	5	5	4	4	23
153	2	19	31	39	40	52	57	72	16	3	2	1	2	2	1	1	1	1	1	1	3	2	21	6	7	6	4	2	25
154	1	22	30	9	61	60	77	70	12	4	3	4	3	3	4	3	3	3	3	4	4	3	44	6	7	7	7	7	34
155	2	22	23	44	46	50	38	60	20	3	2	3	3	3	3	3	3	3	2	3	4	3	38	5	5	4	6	1	21
156	2	19	51	42	68	43	41	59	32	3	2	3	3	3	1	2	3	3	1	3	4	3	34	2	4	7	3	2	18
157	1	24	46	29	46	47	54	59	15	3	3	2	3	3	2	2	2	2	2	3	4	2	33	5	5	5	5	5	25
158	1	19	35	34	40	41	46	48	30	1	1	1	2	2	3	1	2	1	1	2	2	1	20	4	4	4	4	5	21
159	2	19	34	41	63	47	51	72	57	1	2	1	2	1	2	3	3	2	1	1	4	2	25	2	3	4	4	5	18
161	1	19	44	32	46	49	43	54	45	4	2	2	1	1	3	2	2	1	1	2	2	2	25	6	6	6	6	6	30
162	2	19	50	34	36	63	42	71	28	1	2	4	2	1	2	3	2	2	1	1	4	2	27	4	4	4	3	1	16
163	2	20	37	36	49	32	31	58	23	2	2	2	2	2	3	2	4	3	1	1	2	4	30	2	2	3	3	1	11
164	1	21	49	39	42	49	41	58	9	4	2	3	2	3	4	2	3	3	3	3	4	4	40	5	3	5	5	3	21
165	2	22	37	37	33	39	39	45	25	2	1	2	2	2	3	1	1	1	2	3	3	1	24	5	5	5	3	3	21
166	2	20	28	47	59	40	34	56	17	1	1	4	1	2	2	1	1	1	1	1	2	1	19	1	1	2	4	3	11
167	2	19	28	46	43	28	37	51	24	1	1	1	2	2	2	1	2	2	1	2	3	2	22	5	4	4	3	3	19
169	1	23	35	46	45	54	40	58	34	4	3	3	3	3	4	3	3	4	3	4	3	3	43	5	5	5	5	6	26
170	2	21	38	33	32	36	44	51	20	3	1	2	3	3	3	2	3	2	2	2	3	2	31	1	4	4	4	1	14
171	2	23	45	38	50	43	40	63	28	5	4	4	3	3	3	3	4	4	3	3	4	4	47	5	5	6	5	4	25
172	2	22	45	45	44	36	43	67	52	2	2	2	3	2	4	3	3	2	2	2	3	2	32	4	5	5	6	3	23
173	2	20	22	45	46	51	49	56	20	1	1	1	2	2	2	1	2	1	1	2	4	1	21	3	3	5	4	4	19
174	2	22	28	37	35	61	50	67	32	4	3	3	3	3	3	3	4	3	2	3	4	3	41	4	6	6	6	5	27
175	2	22	49	29	71	53	52	73	50	2	3	2	2	3	3	3	2	3	2	2	2	2	31	4	4	6	6	7	27
176	2	20	27	56	38	38	27	55	26	2	2	2	3	3	3	2	3	2	2	2	3	2	31	1	3	2	2	2	10
177	2	20	46	52	47	35	41	59	25	2	2	2	2	2	3	2	4	2	1	2	4	2	30	3	4	4	3	2	16
178	2	20	17	44	44	40	36	58	13	1	1	2	2	2	2	2	1	2	1	2	2	2	22	2	3	1	2	1	9
179	1	22	27	44	35	30	34	55	18	2	2	1	2	2	2	2	4	1	2	2	3	1	26	4	4	4	3	5	20
181	2	22	39	45	45	41	48	59	45	1	2	2	2	2	2	2	3	1	1	2	2	1	23	4	5	6	5	6	26
183	2	21	24	65	49	50	39	60	48	3	2	4	4	3	4	3	4	3	2	3	4	4	43	2	5	5	4	4	20
184	1	22	22	39	37	20	46	43	2	1	2	3	2	2	2	2	1	2	1	2	2	1	23	2	2	3	3	1	11
185	1	21	41	43	39	44	46	50	14	3	2	2	2	2	4	2	3	3	2	3	2	3	33	3	4	3	4	7	21
186	2	22	43	41	47	44	41	57	39	4	3	4	3	3	4	3	3	4	3	3	4	3	44	1	4	3	5	6	19
187	2	21	34	44	55	45	43	67	36	3	2	2	2	2	4	3	3	1	1	2	2	2	29	2	1	2	1	1	7
188	2	20	57	37	46	56	38	62	25	1	1	2	2	2	2	1	2	1	1	1	4	1	21	5	5	6	6	5	27
189	2	24	56	36	38	45	33	57	41	2	2	3	3	3	2	3	3	3	1	2	4	2	33	5	6	6	5	4	26
190	2	21	40	50	54	48	37	57	22	3	1	4	1	1	4	1	4	2	1	3	3	1	29	3	2	3	2	2	12
191	2	19	28	38	50	33	49	60	11	3	1	2	3	3	2	3	2	2	1	2	3	1	28	4	5	5	5	4	23
192	2	20	35	42	62	44	35	70	20	1	1	2	1	2	4	1	2	2	1	1	2	1	21	1	7	5	6	5	24
193	1	20	52	35	34	44	50	35	19	1	1	2	3	2	4	1	1	1	1	1	3	2	23	4	5	5	5	1	20
194	2	20	35	55	40	39	32	42	11	2	2	3	3	3	2	2	2	2	1	1	4	2	29	2	4	3	3	2	14
196	2	20	46	16	44	67	58	63	20	3	2	2	2	3	3	2	2	3	2	2	3	4	33	4	2	3	5	5	19
197	2	21	43	32	47	43	57	55	22	2	3	2	3	2	3	4	3	2	1	1	2	2	30	5	5	5	5	3	23
198	1	22	43	36	53	72	49	55	28	1	1	2	2	2	1	1	2	1	1	3	4	1	22	5	6	4	6	1	22
199	1	19	37	35	32	44	56	64	15	2	1	3	2	3	4	2	3	2	1	1	3	1	28	4	4	5	3	4	20
200	1	22	36	13	43	51	67	59	12	1	1	2	2	2	3	2	2	1	1	2	3	2	24	6	5	6	6	6	29
201	2	19	48	58	42	56	52	57	23	3	1	3	2	2	4	3	2	3	1	2	3	3	32	4	3	3	4	3	17
202	2	19	49	48	37	59	45	66	25	3	1	2	2	2	2	1	3	2	1	1	2	2	24	5	6	5	4	3	23
203	2	20	40	38	53	51	51	67	26	1	1	2	3	3	3	1	2	2	1	3	3	2	27	4	4	4	4	4	20
204	2	20	38	37	49	35	31	67	10	2	2	2	2	2	2	3	3	1	1	2	3	1	26	3	3	4	2	1	13
205	2	20	14	60	41	29	27	57	36	3	1	4	3	2	4	3	3	3	2	3	4	3	38	3	3	4	5	3	18
206	2	22	38	40	43	45	52	63	25	1	1	3	3	3	2	2	3	3	2	3	4	3	33	5	6	6	5	5	27
207	1	22	35	37	45	45	42	52	18	2	1	2	2	2	2	4	3	3	1	1	2	2	27	4	4	4	3	2	17
208	2	21	37	31	68	41	53	68	38	2	3	2	3	1	3	2	2	2	1	2	2	4	29	5	5	5	5	5	25
209	2	19	41	29	44	33	49	65	28	2	1	2	2	2	2	1	2	3	1	2	3	2	25	4	4	4	4	3	19
210	1	22	46	33	26	49	61	66	13	3	2	2	3	2	4	3	3	2	1	2	3	2	32	2	4	4	4	5	19
211	1	22	53	39	40	50	53	54	27	1	3		2	2	2	1	2	1	1	3	2	1	21	5	5	7	7	4	28
212	2	18	18	39	30	53	56	49	22	2	1	2	2	3	1	2	2	2	1	1	2	4	25	3	3	4	6	4	20
213	1	21	42	37	48	35	40	48	8	2	1	2	2	2	1	1	3	1	1	1	4	2	23	5	2	6	7	1	21
214	1	22	48	54	43	43	20	63	9	5	3	2	2	2	4	3	3	4	3	4	3	3	41	4	7	2	1	1	15
216	2	21	17	58	31	26	46	48	12	1	1	1	2	2	1	1	2	1	1	1	3	1	18	1	1	1	1	1	5
217	1	19	28	28	48	32	53	58	12	2	2	2	3	3	3	2	3	2	2	2	3	3	32	6	5	6	5	6	28
218	1	21	39	44	35	32	39	35	12	4	2	3	3	3	2	2	2	3	3	2	4	3	36	5	6	4	4	4	23
219	2	19	27	57	37	31	33	56	13	2	2	1	2	2	2	1	1	1	1	1	2	1	19	4	3	1	1	1	10
220	1	18	32	28	36	44	54	60	28	2	1	2	3	2	3	2	1	2	1	2	4	2	27	4	5	5	5	5	24
221	1	23	49	44	47	48	42	49	9	2	2	3	2	2	3	3	2	2	2	2	3	2	30	4	5	5	6	2	22
222	1	19	43	51	48	47	33	55	17	2	1	1	1	1	4	1	3	1	2	1	1	2	21	2	4	3	3	5	17
223	1	18	42	55	50	36	27	51	28	3	1	3	3	3	3	1	3	2	2	2	3	3	32	5	6	7	5	4	27
224	1	19	38	46	56	40	47	56	31	2	1	2	3	3	3	1	3	2	2	2	4	3	31	4	4	4	4	4	20
225	1	19	46	46	50	48	45	57	25	3	2	4	4	3	3	2	3	3	2	1	4	3	37	2	4	5	4	4	19
226	1	19	34	45	50	39	36	52	35	3	1	3	2	3	2	2	3	3	1	1	2	1	27	4	4	5	4	3	20
227	1	19	31	18	54	58	58	76	9	2	1	2	3	3	4	1	3	2	2	3	3	2	31	4	4	4	5	2	19
228	1	19	40	48	45	45	39	47	21	4	3	2	3	3	4	2	1	2	1	2	2	2	31	4	4	3	4	2	17
229	1	18	57	33	68	46	47	62	25	3	3	3	2	3	2	1	3	3	3		4	2	32	4	3	4	3	2	16
230	1	19	37	45	55	57	51	57	18	1	1	4	2	2	2	1	3	2	1	2	1	2	24	3	4	4	5	3	19
231	2	23	27	31	44	47	50	52	11	3	2	2	3	3	3	2	3	2		2	3	2	30	5	5	6	6	4	26
232	2	21	50	25	37	49	46	47	13	5	1	4	4	3	3	4	1	3	4	4	4	2	42	3	6	6	6	2	23
233	2	22	30	46	43	37	37	52	7	2	2	2	3	2	3	3	3	3	2	3	4	2	34	6	6	6	6	5	29
234	2	23	41	29	52	47	53	53	12	3	2	3	2	2	4	3	3	4	2	3	4	4	39	3	3	4	5	3	18
235	2	21	38	43	58	40	39	57	30	3	3	3	2	2	2	2	4	2	3	2	3	2	33	4	4	4	4	4	20
236	2	21	42	44	43	38	44	53	17	1	2	3	3	2	4	3	2	4	2	2	4	2	34	4	4	5	5	3	21
237	2	23	46	15	67	47	58	56	30	4	3	4	4	4	1	3	4	4	2	2	4	4	43	5	5	6	5	4	25
238	1	24	30	66	34	29	26	53	15	1	1	2	2	2	3	1	4	1	1	2	3	1	24	1	2	2	3	2	10
239	2	21	43	40	34	59	58	50	29	2	2	2	3	3	3	2	4	2	2	2	4	2	33	5	5	6	5	5	26
240	1	24	34	37	45	33	53	57	20	3	3	2	2	2	2	3	3	3	2	3	4	3	35	5	5	5	5	2	22
241	2	22	34	60	52	40	30	48	19	1	1	2	2	2	2	1	3	1	2	2	2	2	23	3	3	3	4	3	16
242	1	22	35	29	57	40	41	63	9	1	3	2	2	2	3	3	3	2	2	3	4	2	32	5	3	5	5	6	24
243	1	23	33	41	38	33	49	52	8	3	1	2	3	2	2	3	2	2	2	2	4	2	30	4	5	5	4	3	21
244	1	25	34	42	40	45	41	43	38	4	3	2	3	3	3	4	3	3	1	2	4	3	38	4	5	5	4	4	22
245	2	21	51	43	50	38	39	48	29	4	2	2	4	3	3	1	3	4	1	2	3	3	35	6	6	6	6	6	30
246	2	21	17	23	44	50	68	73	25	5	1	4	3	3	4	3	4	3	3	4	4	3	44	6	6	7	6	6	31
247	2	21	55	42	54	44	36	45	22	1	1	1	1	1	1	2	2	1	1	1	1	2	16	3	1	5	6	3	18
248	2	21	33	44	26	37	40	47	11	3	2	2	3	2	1	2	4	2	2	2	3	2	30	3	4	3	4	1	15
249	2	21	33	55	19	37	38	41	16	3	1	2	2	2	2	1	4	2	2	2	3	2	28	3	5	4	2	2	16
251	1	24	45	36	48	43	40	58	17	3	1	3	3	2	3	2	2	3	2	2	3	2	31	5	5	6	4	3	23
252	2	20	35	64	55	20	25	47	16	3	1	3	2	1	3	2	4	3	1	3	2	2	30	2	1	3	4	5	15
253	2	21	28	55	33	49	27	48	18	1	1	2	2	1	3	3	3	1	1	3	1	1	23	2	3	2	4	1	12
254	1	25	47	40	56	31	40	59	14	2	2	4	3	3	4	3	2	2	1	2	4	2	34	4	5	5	4	2	20
255	1	22	30	57	18	30	38	52	13	4	3	2	3	3	3	3	2	4	2	3	2	3	37	5	6	6	5	4	26
256	2	20	28	43	41	49	46	42	44	4	3	4	3	2	4	3	3	3	2	4	3	4	42	3	5	2	2	1	13
257	2	20	41	55	43	38	28	50	20	4	3	2	2		3	5	3	3	2	3	3	3	36	2	5	5	5	1	18
259	2	19	23	49	43	35	39	57	27	4	1	2	2	2	2	2	2	3	3	2	3	2	30	5	5	5	5	5	25
261	1	22	34	23	52	49	70	71	10	3	2	1	1	2	3	2	2	2	3	2	4	2	29	7	7	2	6	6	28
262	1	21	42	37	44	48	46	63	17	3	1	2	3	3	4	1	4	2	2	3	3	2	33	2	4	3	5	3	17
263	2	19	42	35	65	61	56	72	30	3	2	2	2	2	3	3	3	2	1	1	2	2	28	4	6	6	6	7	29
264	2	19	44	37	41	46	49	64	24	4	2	2	3	3	3	2	3	2	3	3	4	2	36	4	6	5	5	5	25
265	2	19	22	51	47	32	36	56	14	2	3	2	3	2	2	2	3	2	3	3	3	2	32	5	4	4	3	3	19
266	2	19	33	50	36	39	34	52	15	3	2	2	3	3	4	1	2	2	2	1	4	2	31	1	5	1	1	1	9
267	1	22	48	41	51	38	32	53	31	2	2	2	3	3	3	3	1	2	1	1	4	2	29	5	7	5	3	2	22
268	1	22	38	35	54	51	53	68	18	4	2	2	2	2	4	2	2	4	3	2	1	3	33	4	5	6	5	4	24
269	1	21	51	48	50	55	46	47	21	3	3	2	2	2	3	3	3	3	2	3	3	2	34	5	5	5	5	4	24
270	1	22	23	45	45	32	47	60	9	3	2	3	3	3	2	1	3	3	2	2	3	3	33	4	5	5	5	5	24
271	2	19	34	64	47	24	27	55	32	1	1	1	1	1	3	1	3	1	1	1	1	1	17	3	2	1	4	4	14
272	2	20	31	63	52	43	43	65	36	4	1	3	3	3	3	1	3	2	2	2	2	2	31	3	6	6	4	5	24
273	2	19	52	51	35	27	34	33	23	2	1	2	2	2	2	2	2	2	1	1	1	2	22	3	2	2	2	2	11
274	2	20	32	35	44	52	51	42	39	2	1	3	4	2	2	1	1	1	2	2	4	1	26	3	5	4	6	6	24
275	2	20	25	72	21	31	11	46	28	2	2	1	3	3	2	2	2	1	1	1	4	2	26	1	1	1	3	1	7
276	2	19	47	53	46	34	31	53	28	1	1	1	4	2	2	3	3	1	1	1	1	2	23	4	4	2	5	2	17
277	2	20	42	38	63	38	47	78	10	1	1	4	3	2	2	1	2	1	3	3	2	3	28	5	5	5	5	5	25
278	1	22	35	25	53	41	55	72	15	1	1	2	2	2	4	1	2	1	1	2	2	2	23	6	6	6	6	6	30
279	1	18	47	22	40	78	62	52	37	5	3	4	4	4	4	3	4	4	4	1	4	4	48	7	4	6	5	7	29
280	2	19	63	44	53	46	27	49	13	2	1	2	2	3	2	2	2	1	1	1	3	1	23	5	5	5	5	2	22
281	1	21	49	14	53	64	61	65	10	3	1	3	4	3	4	1	4	4	3	3	4	2	39	5	3	6	6	2	22
282	1	22	44	22	51	51	58	59	12	2	1	2	3	2	4	3	2	2	1	3	3	2	30	4	5	6	6	6	27
283	2	21	59	51	42	27	21	48	28	3	1	2	1	1	2	2	2	1	1	1	2	1	20	3	6	4	3	2	18
284	2	20	37	39	39	52	50	50	33	1	2	3	3	2	2	4	4	2	1	2	4	2	32	4	6	6	5	5	26
286	2	20	19	28	59	39	57	65	32	3	3	3	3	3	2	3	1	2	1	2	4	2	32	6	5	6	6	6	29
288	2	20	37	34	45	40	46	48	31	1	2	2	3	2	3	4	4	2	1	2	4	2	32	4	4	5	4	5	22
289	2	21	39	49	38	35	35	50	29	4	2	3	3	2	3	3	2	2	1	2	3	1	31	2	2	2	2	1	9
290	2	18	30	39	33	29	45	66	6	5	1	3	4	3	2	1	2	2	4	4	4	3	38	5	4	5	3	4	21
291	1	24	31	18	50	54	57	64	38	4	3	2	3	2	4	2	2	2	3	3	3	2	35	4	6	6	6	3	25
292	2	20	22	57	38	31	35	47	17	2	1	3	3	2	3	2	3	2	2	1	4	1	29	4	3	4	4	2	17
293	2	20	31	69	49	36	23	50	30	2	2	1	1	1	3	2	3	1	2	1	3	2	24	4	5	2	3	3	17
294	2	21	34	38	46	32	37	66	20	4	2	2	2	1	3	3	4	3	2	3	3	2	34	4	2	2	3	2	13
295	2	20	27	40	43	42	36	37	31	4	3	2	3	2	3	3	3	3	2	3	3	3	37	3	4	6	2	5	20
297	2	19	43	7	61	52	74	71	23	5	2	3	3	2	1	4	3	1	1	4	4	1	34	7	7	7	7	7	35
300	2	20	48	42	50	55	32	60	13	5	3	3	3	2	3	3	4	3	1	4	4	1	39	4	4	1	1	1	11
301	2	20	33	37	56	38	50	67	20	1	3	2	2	3	2	3	4	3	2	3	3	1	32	4	5	5	4	2	20
302	2	20	41	32	51	60	54	58	28	1	3	2	3	3	3	3	4	2	2	2	3	1	32	3	3	5	5	6	22
303	1	22	37	37	40	42	46	58	12	2	3	3	3	2	3	4	3	4	3	3	3	3	39	1	3	2	4	2	12
304	1	22	47	66	51	39	30	35	36	3	1	3	1	1	4	3	2	1	1	1	3	1	25	4	4	2	2	2	14
305	1	21	33	24	41	45	56	54	14	2	3	2	2		4	1	2	2	1	3	4	2	28	5	5	7	6	5	28
306	1	19	27	43	50	40	40	53	19	4	3	2	3	2	3	3	4	2	3	3	3	1	36	1	6	1	1	1	10
307	1	21	35	23	52	49	62	64	29	2	3	3	2	2	2	2	3	3	1	3	3	2	31	4	4	7	6	6	27
308	2	20	30	50	49	14	30	57	17	3	2	3	3	3	3	2	3	3	3	3	3	1	35	1	3	1	1	1	7
309	1	25	33	30	42	41	58	59	10	2	2	4	3	3	4	1	2	2	2	2	4	2	33	5	7	5	6	4	27
310	1	21	42	20	40	53	52	83	41	4	3	4	4	2	4	3	4	4	3	4	4	4	47	6	1	7	6	5	25
311	2	19	39	61	61	49	36	62	44	2	1	2	1	1	3	2	2	1	1	1	1	1	19	4	5	3	4	1	17
